# Supplementary material for: PALADIN: protein alignment for functional profiling whole metagenome shotgun data
Source: Bioinformatics. 2017 Jan 31;33(10):1473–8. doi: 10.1093/bioinformatics/btx021 (PMC5423455; doi:10.1093/bioinformatics/btx021)
Supplement: Supplementary Data [file btx021_supp.zip]

Archive with 2 entries (1 files):
- btx021-suppl_data/
- btx021-suppl_data/PALADIN - Supplementary.zip
